# Supplementary material for: Adsorption and Sustained Delivery of Small Molecules from Nanosilicate Hydrogel Composites
Source: Pharmaceuticals (Basel). 2022 Jan 1;15(1):56. doi: 10.3390/ph15010056 (PMC8780425; doi:10.3390/ph15010056)
Supplement: Supplementary file 1 [file pharmaceuticals-15-00056-s001.zip]

Archive with 1 entries (1 files):
- pharmaceuticals-1522323-supplementary.pdf
